# Supplementary material for: Experimental reduction of host Plasmodium infection load affects mosquito survival
Source: Sci Rep. 2019 Jun 19;9:8782. doi: 10.1038/s41598-019-45143-w (PMC6584735; doi:10.1038/s41598-019-45143-w)
Supplement: Supplementary file 1 — Dataset1 [file 41598_2019_45143_MOESM1_ESM.xlsx]

## Sheet: Hoja1
Id_Mosquito= mosquito identity
Bird= bird identity (ring number)
Treatment= Treatment assigned to each birs (Medicated and Control)
Infection_Head_Thorax= Presence (1) or absence (0) of Plasmodium DNA in the head-thorax of each mosquito
infection_Saliva = Presence (1) or absence (0) of Plasmodium DNA in the saliva secretion of each mosquito
*Note: we considered absence (0) of Plasmodium DNA in the saliva secretion of those mosquitoes with an uninfected head-thorax.
Id_Mosquito	Id_Bird	Treatment	Infection_Head_Thorax	infection_Saliva
1	L32018	Medicated	1	1
2	L32019	Medicated	1	1
3	L32019	Medicated	1	1
4	L32004	Control	0	0
5	L32004	Control	0	0
6	L32004	Control	0	0
7	L32031	Control	1	0
8	L32031	Control	0	0
9	L32031	Control	0	0
10	L32011	Control	0	0
11	L32011	Control	0	0
12	L32011	Control	0	0
13	L32018	Medicated	0	0
14	L32018	Medicated	0	0
15	L32018	Medicated	0	0
16	L32018	Medicated	0	0
17	L32018	Medicated	0	0
19	L32018	Medicated	0	0
20	L32018	Medicated	0	0
21	L32018	Medicated	0	0
22	L32018	Medicated	1	0
23	L32018	Medicated	0	0
24	L32019	Medicated	1	0
25	L32019	Medicated	0	0
26	L32019	Medicated	1	0
27	L32019	Medicated	0	0
28	L32029	Control	1	1
29	L32019	Medicated	1	0
30	L32019	Medicated	1	0
31	L32045	Medicated	0	0
32	L32045	Medicated	0	0
33	L32045	Medicated	0	0
34	L32045	Medicated	0	0
35	L32045	Medicated	0	0
36	L32045	Medicated	0	0
37	L32045	Medicated	0	0
38	L32045	Medicated	0	0
39	L32052	Medicated	1	0
40	L32052	Medicated	1	0
41	L32052	Medicated	1	0
42	L32031	Control	1	1
43	L32052	Medicated	0	0
44	L32052	Medicated	0	0
45	L32029	Control	1	0
46	L32035	Medicated	1	0
47	L32052	Medicated	1	0
48	L32035	Medicated	1	1
52	L32284	Medicated	0	0
53	L32027	Medicated	1	0
54	L32036	Medicated	0	0
55	L32036	Medicated	0	0
56	L32036	Medicated	0	0
57	L32036	Medicated	1	1
58	L32036	Medicated	1	0
59	L32036	Medicated	0	0
60	L32036	Medicated	0	0
61	L32036	Medicated	1	0
62	L32036	Medicated	0	0
63	L32036	Medicated	0	0
64	L32036	Medicated	0	0
65	L32036	Medicated	0	0
66	L32036	Medicated	0	0
67	L32036	Medicated	0	0
68	L32036	Medicated	0	0
69	L32036	Medicated	1	1
70	L32036	Medicated	0	0
71	L32040	Control	0	0
72	L32040	Control	0	0
73	L32077	Medicated	0	0
74	L32077	Medicated	0	0
75	L32077	Medicated	0	0
76	L32077	Medicated	0	0
77	L32077	Medicated	0	0
78	L32294	Medicated	0	0
79	L32035	Medicated	1	0
80	L32035	Medicated	1	0
81	L32035	Medicated	1	0
82	L32035	Medicated	1	0
83	L32035	Medicated	1	0
84	L32035	Medicated	0	0
85	L32052	Medicated	1	1
86	L32052	Medicated	1	1
87	L32057	Control	0	0
88	L32051	Control	1	0
89	L32051	Control	1	0
90	L32057	Control	0	0
91	L32057	Control	0	0
92	L32057	Control	0	0
106	L32069	Control	0	0
107	L32067	Control	0	0
108	L32075	Control	0	0
109	L32075	Control	0	0
110	L32009	Medicated	0	0
111	L32009	Medicated	0	0
112	L32009	Medicated	1	0
120	L32069	Control	1	0
121	L32069	Control	1	0
122	L32069	Control	1	0
123	L32069	Control	0	0
124	L32069	Control	0	0
127	L32081	Medicated	0	0
128	L32081	Medicated	1	1
129	L32081	Medicated	1	1
130	L32069	Control	1	0
131	L32042	Control	1	0
132	L32276	Medicated	1	1
133	L32276	Medicated	1	0
134	L32015	Control	1	0
139	L32004	Control	0	0
140	L32004	Control	0	0
141	L32004	Control	0	0
142	L32011	Control	0	0
143	L32011	Control	0	0
144	L32011	Control	0	0
145	L32031	Control	0	0
146	L32031	Control	0	0
147	L32031	Control	0	0
148	L32031	Control	0	0
149	L32029	Control	0	0
151	L32057	Control	0	0
152	L32057	Control	0	0
153	L32075	Control	0	0
