# Supplementary material for: Experimental reduction of host Plasmodium infection load affects mosquito survival
Source: Sci Rep. 2019 Jun 19;9:8782. doi: 10.1038/s41598-019-45143-w (PMC6584735; doi:10.1038/s41598-019-45143-w)
Supplement: Supplementary file 2 — Dataset2 [file 41598_2019_45143_MOESM2_ESM.xlsx]

## Sheet: Hoja1
Bird= bird identity (ring number)
Sex= gender of the birds (Female and Male)
Treatment= Treatment assigned to each birs (Medicated and Control)
Infection intensity= Number of red cells infected with Plasmodium per each 10000 red cells counted. This variable was normalized by log-transformation
Bird	Sex	Treatment	Infection intensity
L32004	Female	Control	0.693147
L32009	Male	Medicated	1.79176
L32011	Male	Control	0
L32015	Male	Control	5.5835
L32018	Male	Medicated	2.07944
L32019	Female	Medicated	1.60944
L32023	Female	Control	1.94591
L32027	Female	Medicated	0.693147
L32029	Male	Control	1.60944
L32031	Female	Control	0
L32035	Female	Medicated	1.09861
L32036	Male	Medicated	0.693147
L32040	Female	Control	0.693147
L32042	Male	Control	2.77259
L32045	Male	Medicated	0
L32051	Male	Control	0
L32052	Male	Medicated	0
L32056	Female	Control	1.60944
L32057	Male	Control	1.09861
L32058	Female	Medicated	0
L32059	Female	Control	0.693147
L32061	Female	Medicated	0.693147
L32065	Male	Medicated	0
L32067	Male	Control	1.38629
L32069	Female	Control	2.19722
L32075	Female	Control	1.60944
L32076	Male	Medicated	1.09861
L32077	Male	Medicated	0.693147
L32080	Male	Control	2.19722
L32081	Male	Medicated	0
L32276	Female	Medicated	2.30259
L32277	Female	Control	1.79176
L32282	Male	Control	3.2581
L32284	Male	Medicated	0
L32294	Male	Medicated	0.693147
L32295	Male	Control	2.94444
