# Supplementary material for: Experimental reduction of host Plasmodium infection load affects mosquito survival
Source: Sci Rep. 2019 Jun 19;9:8782. doi: 10.1038/s41598-019-45143-w (PMC6584735; doi:10.1038/s41598-019-45143-w)
Supplement: Supplementary file 3 — Dataset3 [file 41598_2019_45143_MOESM3_ESM.xlsx]

## Sheet: survivaljordi
Bird= Bird identity (ring number)
Idmosquito= Identification of the mosquito in the laboratory
Treatment= Treatment assigned to each birds (Medicated and Control
idmosquito= Identification of the mosquito in the laboratory
Death (day)= day that mosquito died after bird exposure (day=0). Mosquito survival was measured every 12 hours period.
ccensoring= Mosquito death (1) or alive (0) after 13 days post exposure
Bird	Treatment	Idmosquito	Death (day)	ccensoring
L32004	Control	35	13	0
L32004	Control	36	13	0
L32004	Control	37	13	0
L32004	Control	38	13	0
L32004	Control	39	13	0
L32004	Control	40	13	0
L32009	Medicated	85	9.5	1
L32009	Medicated	86	13	0
L32009	Medicated	87	13	0
L32009	Medicated	88	13	0
L32011	Control	20	10	1
L32011	Control	21	13	0
L32011	Control	22	13	0
L32011	Control	23	13	0
L32011	Control	24	13	0
L32011	Control	25	13	0
L32011	Control	26	13	0
L32015	Control	223	6.5	1
L32015	Control	224	7	1
L32015	Control	225	13	0
L32018	Medicated	255	13	0
L32018	Medicated	256	13	0
L32018	Medicated	257	13	0
L32018	Medicated	258	13	0
L32018	Medicated	259	13	0
L32018	Medicated	260	13	0
L32018	Medicated	261	13	0
L32018	Medicated	262	13	0
L32018	Medicated	263	13	0
L32018	Medicated	264	13	0
L32018	Medicated	265	13	0
L32019	Medicated	27	13	0
L32019	Medicated	28	13	0
L32019	Medicated	29	13	0
L32019	Medicated	30	13	0
L32019	Medicated	31	13	0
L32019	Medicated	32	13	0
L32019	Medicated	33	13	0
L32019	Medicated	34	13	0
L32027	Medicated	1	13	0
L32029	Control	69	13	0
L32029	Control	70	13	0
L32029	Control	71	13	0
L32031	Control	72	7.5	1
L32031	Control	73	12	1
L32031	Control	74	13	0
L32031	Control	75	13	0
L32031	Control	76	13	0
L32031	Control	77	13	0
L32031	Control	78	13	0
L32031	Control	79	13	0
L32031	Control	80	13	0
L32031	Control	81	13	0
L32031	Control	82	13	0
L32031	Control	83	13	0
L32031	Control	84	13	0
L32035	Medicated	164	9	1
L32035	Medicated	165	9.5	1
L32035	Medicated	166	9.5	1
L32035	Medicated	167	11.5	1
L32035	Medicated	168	12.5	1
L32035	Medicated	169	13	0
L32035	Medicated	170	13	0
L32035	Medicated	171	13	0
L32035	Medicated	172	13	0
L32035	Medicated	173	13	0
L32035	Medicated	174	13	0
L32035	Medicated	175	13	0
L32035	Medicated	176	13	0
L32036	Medicated	2	8.5	1
L32036	Medicated	3	13	0
L32036	Medicated	4	13	0
L32036	Medicated	5	13	0
L32036	Medicated	6	13	0
L32036	Medicated	7	13	0
L32036	Medicated	8	13	0
L32036	Medicated	9	13	0
L32036	Medicated	10	13	0
L32036	Medicated	11	13	0
L32036	Medicated	12	13	0
L32036	Medicated	13	13	0
L32036	Medicated	14	13	0
L32036	Medicated	15	13	0
L32036	Medicated	16	13	0
L32036	Medicated	17	13	0
L32036	Medicated	18	13	0
L32036	Medicated	19	13	0
L32040	Control	102	6.5	1
L32040	Control	103	7.5	1
L32040	Control	104	7.5	1
L32040	Control	105	8.5	1
L32040	Control	106	8.5	1
L32040	Control	107	10.5	1
L32040	Control	108	11.5	1
L32040	Control	109	11.5	1
L32040	Control	110	12	1
L32040	Control	111	13	0
L32040	Control	112	13	0
L32042	Control	177	4.5	1
L32042	Control	178	4.5	1
L32042	Control	179	4.5	1
L32042	Control	180	6	1
L32042	Control	181	6	1
L32042	Control	182	6	1
L32042	Control	183	7.5	1
L32042	Control	184	7.5	1
L32042	Control	185	9	1
L32042	Control	186	9	1
L32042	Control	187	10.5	1
L32042	Control	188	13	0
L32045	Medicated	206	13	0
L32045	Medicated	207	13	0
L32045	Medicated	208	13	0
L32045	Medicated	209	13	0
L32045	Medicated	210	13	0
L32045	Medicated	211	13	0
L32045	Medicated	212	13	0
L32045	Medicated	213	13	0
L32051	Control	155	4.5	1
L32051	Control	156	6	1
L32051	Control	157	9	1
L32051	Control	158	10.5	1
L32051	Control	159	11.5	1
L32051	Control	160	12	1
L32051	Control	161	12.5	1
L32051	Control	162	13	0
L32051	Control	163	13	0
L32052	Medicated	135	4.5	1
L32052	Medicated	136	4.5	1
L32052	Medicated	137	9.5	1
L32052	Medicated	138	13	0
L32052	Medicated	139	13	0
L32052	Medicated	140	13	0
L32052	Medicated	141	13	0
L32052	Medicated	142	13	0
L32052	Medicated	143	13	0
L32052	Medicated	144	13	0
L32052	Medicated	145	13	0
L32052	Medicated	146	13	0
L32052	Medicated	147	13	0
L32052	Medicated	148	13	0
L32052	Medicated	149	13	0
L32052	Medicated	150	13	0
L32052	Medicated	151	13	0
L32052	Medicated	152	13	0
L32052	Medicated	153	13	0
L32052	Medicated	154	13	0
L32057	Control	189	4	1
L32057	Control	190	4	1
L32057	Control	191	7.5	1
L32057	Control	192	7.5	1
L32057	Control	193	8.5	1
L32057	Control	194	11.5	1
L32057	Control	195	12.5	1
L32057	Control	196	13	0
L32057	Control	197	13	0
L32057	Control	198	13	0
L32057	Control	199	13	0
L32057	Control	200	13	0
L32057	Control	201	13	0
L32067	Control	216	12	1
L32067	Control	217	13	0
L32069	Control	234	2	1
L32069	Control	235	6.5	1
L32069	Control	236	12	1
L32069	Control	237	13	0
L32069	Control	238	13	0
L32069	Control	239	13	0
L32069	Control	240	13	0
L32069	Control	241	13	0
L32069	Control	242	13	0
L32069	Control	243	13	0
L32075	Control	220	13	0
L32075	Control	221	13	0
L32075	Control	222	13	0
L32077	Medicated	229	13	0
L32077	Medicated	230	13	0
L32077	Medicated	231	13	0
L32077	Medicated	232	13	0
L32077	Medicated	233	13	0
L32081	Medicated	226	13	0
L32081	Medicated	227	13	0
L32081	Medicated	228	13	0
L32276	Medicated	218	13	0
L32276	Medicated	219	13	0
L32284	Medicated	215	13	0
L32294	Medicated	266	6.5	1
L32294	Medicated	267	6.5	1
L32294	Medicated	268	13	0
L32294	Medicated	269	13	0
